# Supplementary material for: Two-Dimensional Transition Metal Boride TMB12 (TM = V, Cr, Mn, and Fe) Monolayers: Robust Antiferromagnetic Semiconductors with Large Magnetic Anisotropy
Source: Molecules. 2023 Dec 5;28(24):7945. doi: 10.3390/molecules28247945 (PMC10745289; doi:10.3390/molecules28247945)
Supplement: Supplementary file 1 [file molecules-28-07945-s001.zip]

Archive with 1 entries (1 files):
- molecules-2678452-supplementary materials.pdf
